# Supplementary material for: Development of a Rapid and Cost-Effective Multiplex PCR Assay for the Simultaneous Identification of Three Commercially Important Sea Squirt Species (Halocynthia spp.)
Source: Foods. 2025 Aug 27;14(17):3003. doi: 10.3390/foods14173003 (PMC12427941; doi:10.3390/foods14173003)
Supplement: Supplementary file 1 [file foods-14-03003-s001.zip]

Archive with 1 entries (1 files):
- foods-3797183-supplementary.pdf
